# Supplementary material for: Alloreferent and Apparent Seasonal Polyphenism of Dielis tejensis with an Updated Key to Nearctic Dielis Species (Hymenoptera: Scoliidae)
Source: Insects. 2026 Mar 9;17(3):295. doi: 10.3390/insects17030295 (PMC13027304; doi:10.3390/insects17030295)
Supplement: Supplementary file 1 [file insects-17-00295-s001.zip › Table S1.xlsx]

## Sheet: D. tejensis
Longitude X	Latitude Y	Texas County, City	Collection/Database	Date (m.d.y.)	No. of D. tejensis ♀	No. of D. tejensis ♂
-97.046	30.3812		iNaturalist		0	1
-97.4147	30.1288		iNaturalist		0	1
-97.6981	30.2391		iNaturalist		0	1
-97.0494	28.086		iNaturalist		0	1
-98.3272	29.2177		iNaturalist		0	1
-97.2384	32.5875		iNaturalist		0	1
-95.303	30.0292		iNaturalist		0	1
-97.3055	30.837		iNaturalist		0	1
-96.6789	29.2981		iNaturalist		0	1
-98.3508	29.3279		iNaturalist		0	1
-97.4198	29.892		iNaturalist		0	1
-96.9398	33.2294		iNaturalist		0	1
-96.9398	33.2295		iNaturalist		0	1
-98.3739	29.305		iNaturalist		0	1
-97.0415	30.9672		iNaturalist		0	1
-99.6767	32.7035		iNaturalist		0	1
-95.4092	32.5952		iNaturalist		0	1
-96.0052	30.0417		iNaturalist		0	1
-97.1461	33.0235		iNaturalist		0	1
-98.2394	29.2523		iNaturalist		0	1
-96.8019	30.4925		iNaturalist		0	1
-96.6281	30.3105		iNaturalist		0	1
-95.6866	31.0336		iNaturalist		0	1
-96.6381	30.3059		iNaturalist		0	1
-97.3559	30.6809		iNaturalist		0	1
-96.7152	30.3071		iNaturalist		0	1
-97.2881	27.4742		iNaturalist		0	1
-99.2786	34.0692		iNaturalist		0	1
-98.0567	29.2733		iNaturalist		0	1
-97.0628	28.0403		iNaturalist		0	1
-96.2922	30.0226		iNaturalist		0	1
-95.179	32.2119		iNaturalist		0	1
-97.0421	28.0478		iNaturalist		0	1
-99.7156	32.7186		iNaturalist		0	1
-97.1457	33.0236		iNaturalist		0	1
-96.2922	30.0223		iNaturalist		0	1
-95.6966	30.3875		iNaturalist		0	1
-97.1457	33.0236		iNaturalist		0	1
-97.1532	30.0104		iNaturalist		0	1
-97.2713	30.1074		iNaturalist		0	1
-97.0793	33.1192		iNaturalist		0	1
-98.491	29.4088		iNaturalist		0	1
-95.1906	32.2317		iNaturalist		0	1
-96.2674	29.6692		iNaturalist		0	1
-97.0066	30.2996		iNaturalist		0	1
-97.1257	33.1745		iNaturalist		0	1
-98.2015	29.3614		iNaturalist		0	1
-96.9841	28.1367		iNaturalist		0	1
-97.0417	28.0739		iNaturalist		0	1
-97.1842	33.0915		iNaturalist		0	1
-97.0415	28.0739		iNaturalist		0	1
-98.2448	30.3101		iNaturalist		0	1
-99.6364	32.6525		iNaturalist		0	1
-95.1999	32.2005		iNaturalist		0	1
-96.7556	32.7633		iNaturalist		0	1
-97.0594	28.0101		iNaturalist		0	1
-97.2595	30.2954		iNaturalist		0	1
-96.0063	30.2106		iNaturalist		0	1
-96.7556	32.7633		iNaturalist		0	1
-96.6748	30.214		iNaturalist		0	1
-95.9881	31.1771		iNaturalist		0	1
-98.3942	29.2634		iNaturalist		0	1
-96.4495	30.3595		iNaturalist		0	1
-95.981	31.8509		iNaturalist		0	1
-96.2096	30.5622		iNaturalist		0	1
-96.8173	30.6581		iNaturalist		0	1
-97.831	30.2707		iNaturalist		0	1
-97.1522	33.1364		iNaturalist		0	1
-97.1523	33.1363		iNaturalist		0	1
-97.1523	33.1363		iNaturalist		0	1
-96.6613	32.9716		iNaturalist		0	1
-97.2969	27.4458		iNaturalist		0	1
-96.7555	32.7632		iNaturalist		0	1
-95.4522	30.2193		iNaturalist		0	1
-96.967	30.8654		iNaturalist		0	1
-98.1262	29.1625		iNaturalist		0	1
-97.3313	30.321		iNaturalist		0	1
-96.3927	30.5492		iNaturalist		0	1
-96.7554	32.7631		iNaturalist		0	1
-96.7553	32.7635		iNaturalist		0	1
-97.6809	29.5588		iNaturalist		0	1
-96.7555	32.7632		iNaturalist		0	1
-97.0947	28.0244		iNaturalist		0	1
-96.7446	30.5545	Burleson Co.	author	04.12.2025	0	7
		Burleson Co.	author	06.07.2025	0	1
		Burleson Co.	author	07.19.2025	0	3
-96.7471	30.5553	Burleson Co.	author	03.29.2025	0	3
		Burleson Co.	author	08.11.2024	0	12
		Burleson Co.	author	09.04,07,22,27.2024	0	5
		Burleson Co.	author	09.05,13,20,27.2025	0	4
		Burleson Co.	author	09.05.2024	1	0
		Burleson Co.	author	09.22.2025	1	0
		Burleson Co.	author	10.06.2024	0	4
-96.7715	30.5617	Burleson Co.	author	03.29.2025	0	3
-96.7995	30.5513	Burleson Co.	author	04.06.2024	1	1
		Burleson Co.	author	04.06-12.2024	0	10
		Burleson Co.	author	04.12.2024	4	1
		Burleson Co.	author	04.27.2024	1	0
		Burleson Co.	author	04.12.2025	4	0
-95.4476	29.7648	Harris Co., Houston	author	09.23.2023	1	0
-95.4465	29.7665	Harris Co., Houston	author	10.15.2013	0	2
-95.4495	29.7659	Harris Co., Houston	author	09.05.2014	0	1
-96.2694	29.672	Colorado Co.	author	09.20,27.2025	0	10
-96.564	30.2857	Washington Co.	author	09.05.2025	0	1
-97.3	30.1	Bastrop Co., Bastrop	TAMUIC	07.13.1985	0	1
-97.4	30.6	Williamson Co., Taylor	TAMUIC	n/a	0	1
-97.3	30.2	Bastrop Co., Sayers	TAMUIC	03.19.1992	0	1
-97.2	30.1	Bastrop Co.	TAMUIC	04.22.1973	0	1
-101.2	33.2	Garza Co.	TAMUIC	07.21.1980	0	1
-100.2	34.5	Childress Co., Childress	TAMUIC	07.12.1961	0	1
-97.4	28.1	San Patricio Co.	TAMUIC	06.15.1974	0	1
-97.2	30.3	Bastrop Co., McDade	TAMUIC	06.02.1934	0	1
-97.8	26.9	Kennedy Co.	TAMUIC	04.6-20.2021	0	1
-97.1	28	Arannas Co., Rockport	TAMUIC	02.23.2009	0	1
-99.6	33.9	Foard Co.	TAMUIC	04.13-16.1079	0	1
-97.8	26.5	Willacy Co.	TAMUIC	03.18.1994	0	1
-100.6	33.2	Kent Co.	FSCA	07.04.1989	0	2

## Sheet: D. plumipes fossulana
Longitude X	Latitude Y	State, County/Parish, City/Locality	Collection/Database	Date (m.d.y.)	No. of D. p. fossulana ♀	No. of D. p. fossulana ♂
-81.6556	30.3322		iNaturalist
-81.8121	30.4079		iNaturalist
-81.531	28.1439		iNaturalist
-78.6385	35.6148		iNaturalist
-81.6641	28.2079		iNaturalist
-81.6433	28.555		iNaturalist
-79.9584	32.726		iNaturalist
-82.5211	28.9751		iNaturalist
-81.7017	30.2395		iNaturalist
-95.6396	29.9804		iNaturalist
-81.1975	28.5997		iNaturalist
-81.1693	28.6174		iNaturalist
-82.611	29.5791		iNaturalist
-82.6595	27.7017		iNaturalist
-82.6597	27.7015		iNaturalist
-82.4251	27.5875		iNaturalist
-82.048	28.5023		iNaturalist
-82.2855	29.6347		iNaturalist
-81.9662	27.9231		iNaturalist
-82.3793	29.6935		iNaturalist
-82.4633	27.1724		iNaturalist
-82.3498	29.6247		iNaturalist
-81.9585	28.2592		iNaturalist
-82.3709	29.6566		iNaturalist
-82.6261	27.369		iNaturalist
-78.881	35.2574		iNaturalist
-77.9738	34.4257		iNaturalist
-77.803	34.6124		iNaturalist
-77.7142	34.3649		iNaturalist
-88.954	32.2908		iNaturalist
-77.6369	37.7328		iNaturalist
-78.9463	34.9594		iNaturalist
-78.9463	34.9594		iNaturalist
-78.7167	35.7778		iNaturalist
-88.0703	30.8252		iNaturalist
-77.8422	34.42		iNaturalist
-77.0866	34.6923		iNaturalist
-77.8422	34.42		iNaturalist
-77.9056	34.1765		iNaturalist
-79.0733	35.3426		iNaturalist
-82.9245	29.5605		iNaturalist
-80.0965	26.4123		iNaturalist
-79.984	32.8039		iNaturalist
-94.3788	30.5808		iNaturalist
-81.7738	32.4205		iNaturalist
-81.4967	33.5501		iNaturalist
-82.3799	29.6468		iNaturalist
-95.539	30.2172		iNaturalist
-95.6398	29.9804		iNaturalist
-81.1896	28.3341		iNaturalist
-82.3628	29.6607		iNaturalist
-81.0857	27.5698		iNaturalist
-86.2831	30.3596		iNaturalist
-95.1571	30.0566		iNaturalist
-78.6813	34.2485		iNaturalist
-82.7672	27.9472		iNaturalist
-82.1381	27.4566		iNaturalist
-82.585	27.489		iNaturalist
-85.9627	31.7961		iNaturalist
-82.4611	27.1806		iNaturalist
-82.4612	27.1807		iNaturalist
-83.0633	29.2069		iNaturalist
-83.0667	29.2067		iNaturalist
-82.3456	27.4784		iNaturalist
-82.3743	28.6015		iNaturalist
-82.3431	27.4825		iNaturalist
-82.3682	29.6752		iNaturalist
-82.3903	28.2756		iNaturalist
-88.6674	30.4497		iNaturalist
-95.2302	30.5409		iNaturalist
-82.2723	31.0568		iNaturalist
-81.0692	31.9802		iNaturalist
-81.0715	31.9628		iNaturalist
-82.5131	27.9281		iNaturalist
-85.8891	31.7892		iNaturalist
-85.8843	31.7895		iNaturalist
-81.8342	29.753		iNaturalist
-95.3202	30.2919		iNaturalist
-95.3202	30.2919		iNaturalist
-81.4073	31.1151		iNaturalist
-77.8847	34.1851		iNaturalist
-82.4	28	FL, Hillsborough Co., Tampa	TAMUIC	10.23.1981
-95.8	30.5	TX, Montgomery Co., Richards	TAMUIC	11.01.1964
-95.7	30.5	TX, Montgomery Co., Kelly's Pond	TAMUIC	06.15.1990
-95.5	31.6	TX, Anderson Co., Salmon	TAMUIC	07.12.1975
-94.8	31.3	TX, Angelina Co., Lufkin	TAMUIC	1967
-95.8	31.4	TX, Leon Co.	TAMUIC	5.1938
-94.2	30.7	TX, Tyler Co., Spurger	TAMUIC	n/a
-96.1	30.6	TX, Grimes Co.	TAMUIC	n/a
-95.6	30.6	TX, Walker Co., Stubblefield Lake	TAMUIC	1979
-94.3	31.2	TX, San Augustine Co., Angelina Natl. Forest	TAMUIC	n/a
-95.2	30.7	TX, San Jacinto Co.	TAMUIC	06.10.1979
-94.2	30.9	TX, Jasper Co.	TAMUIC	n/a
-94.5	30.2	TX, Hardin Co.	TAMUIC	1961
-96.2	30.6	TX, Brazos Co., College Station	TAMUIC	10.1976
-90.1	30.8	LA, Washington Parish, Franklinton	LSCA	03.25.1984	0	1
-92.4	31.5	LA, Grant Parish, Stuart Lake Rec. Area	LSCA	07.29.1982	0	1
-92.4	31.5	LA, Natchitoches Parish, Kisatchie Natl. Forest	LSCA	04.04.2015	0	1
-95.4495	29.7626	TX, Harris Co., Houston	author	09.20.2014	1	0
-95.4464	29.7664	TX, Harris Co., Houston	author	09.21.2013	4	0
-95.4332	29.7628	TX, Harris Co., Houston	author	10.01.2014	1	2
-95.4486	29.7627	TX, Harris Co., Houston	author	10.02.2015	2	0
-82.3175	27.0419		GBIF
-82.3153	27.0425		GBIF
-81.5333	28.4333		GBIF
-81.5989	28.3983		GBIF
-81.3392	28.6		GBIF
-81.1894	28.6019		GBIF
-81.2067	28.6086		GBIF
-80.2143	34.5985		GBIF
-81.2069	28.5925		GBIF
-81.6158	28.412		GBIF
-81.2086	28.6633		GBIF
-81.5989	28.3837		GBIF
-81.6152	28.3983		GBIF
-81.4503	28.7758		GBIF
-81.1939	28.6044		GBIF
-80.3791	33.4252		GBIF
-95.6607	30.2229		GBIF
-82.1622	33.4208		GBIF
-81.5657	28.34		GBIF
-81.3645	28.5533		GBIF
-96.797	32.7704		GBIF
43.5757	42.1244		GBIF
-83.9551	34.0027		GBIF
-79.3925	35.1739		GBIF
-81.0085	29.1337		GBIF
-82.3306	28.8356		GBIF
-83.4144	30.4671		GBIF
-81.4868	27.8105		GBIF
-83.9729	30.8394		GBIF
-81.7274	33.5332		GBIF
-81.2733	28.8003		GBIF
-80.3654	33.4174		GBIF
-81.2003	28.6019		GBIF
