# Supplementary material for: Alloreferent and Apparent Seasonal Polyphenism of Dielis tejensis with an Updated Key to Nearctic Dielis Species (Hymenoptera: Scoliidae)
Source: Insects. 2026 Mar 9;17(3):295. doi: 10.3390/insects17030295 (PMC13027304; doi:10.3390/insects17030295)
Supplement: Supplementary file 1 [file insects-17-00295-s001.zip › Table S2.xlsx]

## Sheet: Dielis tejensis
user_name or login	quality_grade	license	url	description	place_guess	latitude	longitude	species_guess	taxon_id
Kai Joaquin	research	CC-BY-NC	https://www.inaturalist.org/observations/6952103		Texas, US	30.3812	-97.046	Dielis tejensis	1475187
David Treadwell	research	CC-BY-NC	https://www.inaturalist.org/observations/7425501	feeding on a Late boneset	Bastrop County, TX, USA	30.1288	-97.4147	Dielis tejensis	1475187
choma	research	CC-BY-NC	https://www.inaturalist.org/observations/7801873		Montopolis, Austin, TX 78741, USA	30.2391	-97.6981	Dielis tejensis	1475187
Sam Kieschnick	research	CC-BY	https://www.inaturalist.org/observations/8535169	Went to Rockport to see some of the damage from Hurricane Harvey... It was pretty devastating down here -- lots of damage and debris and garbage still everywhere. _x000D_ _x000D_ Nonetheless, this was an AMAZING spot with really deep sand and spectacular plants.	Fulton, Texas	28.086	-97.0494	Dielis tejensis	1475187
Peter Joseph	research	CC-BY-NC	https://www.inaturalist.org/observations/15000128	wasp on Pallifoxias	Texas, US	29.2177	-98.3272	Dielis tejensis	1475187
Missy McAllister-Kerr	research	CC-BY-NC	https://www.inaturalist.org/observations/15367012		Rendon, TX, USA	32.5875	-97.2384	Dielis tejensis	1475187
melissa_m79	research	CC-BY-NC	https://www.inaturalist.org/observations/17232904		Jesse H Jones Park & Nature Center, Humble, TX, US	30.0292	-95.303	Dielis tejensis	1475187
Dusty	research	CC-BY-NC	https://www.inaturalist.org/observations/17548514		Bell County, TX, USA	30.837	-97.3055	Dielis tejensis	1475187
Kim Draper	research	CC-BY-NC	https://www.inaturalist.org/observations/17696487		Texas, US	29.2981	-96.6789	Dielis tejensis	1475187
Peter Joseph	research	CC-BY-NC	https://www.inaturalist.org/observations/30642051		Texas, US	29.3279	-98.3508	Dielis tejensis	1475187
Mark Klym	research	CC-BY-NC	https://www.inaturalist.org/observations/31665760		707 Red Rock Ranch Rd, Red Rock, TX 78662, USA	29.892	-97.4198	Dielis tejensis	1475187
Jaime Baxter-Slye	research	CC-BY-NC	https://www.inaturalist.org/observations/41217737		Little Elm, TX, USA	33.2294	-96.9398	Hairy-footed Scoliid Wasp	1475187
Jaime Baxter-Slye	research	CC-BY-NC	https://www.inaturalist.org/observations/44635856		Cardinal Way, Aubrey, TX, US	33.2295	-96.9398	Dielis tejensis	1475187
Peter Joseph	research	CC-BY-NC	https://www.inaturalist.org/observations/57405488	River Authority Summer Bio-blitz, 2020 Observations	Texas, US	29.305	-98.3739	Dielis tejensis	1475187
Marian Buegeler	research	CC-BY-NC	https://www.inaturalist.org/observations/75606662		Burlington, TX 76519, USA	30.9672	-97.0415	Dielis tejensis	1475187
rollingplainst	research	CC-BY-NC	https://www.inaturalist.org/observations/81234083	Could this be Feather-Legged Scoliid Wasp, or Dielis pilipes? Thank you for any help with identification.	Texas, US	32.7035	-99.6767	Dielis tejensis	1475187	Verified as male D. tejensis
Lindsey Smith	research	CC-BY-NC	https://www.inaturalist.org/observations/89859184		Smith County, TX, USA	32.5952	-95.4092	Dielis tejensis	1475187
Scott Wagner	research	CC-BY-NC	https://www.inaturalist.org/observations/93483168		Betka Rd, Pine Island, TX, US	30.0417	-96.0052	Dielis tejensis	1475187
Kathryn Wells	research	CC-BY-NC	https://www.inaturalist.org/observations/95713526		Fair Lake Rd, Flower Mound, TX, US	33.0235	-97.1461	Dielis tejensis	1475187
Peter Joseph	research	CC-BY-NC	https://www.inaturalist.org/observations/97135789	Nature walk thru Prospect Forest - 2021 Texas Pollinator Bioblitz Day2	Texas, US	29.2523	-98.2394	Dielis tejensis	1475187
johnieschiro	research	CC-BY-NC	https://www.inaturalist.org/observations/104131161		Burleson County, US-TX, US	30.4925	-96.8019	Dielis tejensis	1475187
Michelle W.	research	CC-BY	https://www.inaturalist.org/observations/113188663		Burleson County, TX, USA	30.3105	-96.6281	Dielis tejensis	1475187
Bruce Neville	research	CC-BY-NC	https://www.inaturalist.org/observations/113602851		Alaska Ln, Midway, TX, US	31.0336	-95.6866	Dielis tejensis	1475187
Bruce Neville	research	CC-BY-NC	https://www.inaturalist.org/observations/114912207		Lake Somerville State Park - Birch Creek Unit (PPWW 005)	30.3059	-96.6381	Dielis tejensis	1475187
Jack Cochran	research	CC-BY-NC	https://www.inaturalist.org/observations/116333972		Williamson County, TX, USA	30.6809	-97.3559	Dielis tejensis	1475187
plateauville	research	CC-BY-NC	https://www.inaturalist.org/observations/120700189	Large, at least an inch long. Only seemed to be visiting beebalm, ignoring other flowers... Did not have camera with telephoto lens, had to get poor cellphone photos. Ssp. based on width of abdominal bands. Length of antennae makes this a male, I believe.	Somerville, TX 77879, USA	30.3071	-96.7152	Dielis tejensis	1475187	Verified as male D. tejensis
Philip Woods	research	CC-BY-NC	https://www.inaturalist.org/observations/124437976	many feeding on the Indian blanket	Kleberg County, TX, USA	27.4742	-97.2881	Dielis tejensis	1475187
brayestockman	research	CC-BY-NC	https://www.inaturalist.org/observations/124750988		Wilbarger County	34.0692	-99.2786	Dielis tejensis	1475187
evvobevvo	research	CC-BY-NC	https://www.inaturalist.org/observations/126297868		Sutherland Springs	29.2733	-98.0567	Dielis tejensis	1475187
Michael Orgill	research	CC-BY-NC	https://www.inaturalist.org/observations/127938924		Aransas County, TX, USA	28.0403	-97.0628	Dielis tejensis	1475187
LBuffum	research	CC0	https://www.inaturalist.org/observations/128211148		Deer Run Rd, Bellville, TX, US	30.0226	-96.2922	Dielis tejensis	1475187
Kari Steph	research	CC-BY-NC	https://www.inaturalist.org/observations/130292405		Smith County, TX, USA	32.2119	-95.179	Dielis tejensis	1475187
Ben Horstmann	research	CC-BY-NC	https://www.inaturalist.org/observations/131017036		Rockport, TX 78382, USA	28.0478	-97.0421	Dielis tejensis	1475187
rollingplainst	research	CC-BY-NC	https://www.inaturalist.org/observations/133156688	On Prairie Sunflowers I believe.	Texas, US	32.7186	-99.7156	Dielis tejensis	1475187
Kathryn Wells	research	CC-BY-NC	https://www.inaturalist.org/observations/137791444		Denton, Texas, United States	33.0235	-97.1458	Dielis tejensis	1475187
LBuffum	research	CC0	https://www.inaturalist.org/observations/138876294		Deer Run Rd, Bellville, TX, US	30.0223	-96.2922	Dielis tejensis	1475187
Mark Klym	research	CC-BY-NC	https://www.inaturalist.org/observations/140579975		FM 149, Montgomery, TX, USA	30.3875	-95.6966	Dielis tejensis	1475187
Kathryn Wells	research	CC-BY-NC	https://www.inaturalist.org/observations/140980461		Flower Mound, TX, USA	33.0236	-97.1457	Dielis tejensis	1475187
meganphillipslowery	research	CC-BY-NC	https://www.inaturalist.org/observations/142694051	Asclepias tuberosa	Smithville, TX 78957, USA	30.0104	-97.1532	Dielis tejensis	1475187
meganphillipslowery	research	CC-BY-NC	https://www.inaturalist.org/observations/158330761		Bastrop County, TX, USA	30.1074	-97.2713	Dielis tejensis	1475187
Ken Finger	research	CC-BY-NC	https://www.inaturalist.org/observations/158420353		Denton County, TX, USA	33.1192	-97.0793	Dielis tejensis	1475187
Marley Diehl	research	CC-BY-NC	https://www.inaturalist.org/observations/170861761		Downtown, San Antonio, TX, US	29.4088	-98.491	Dielis tejensis	1475187
Kari Steph	research	CC-BY-NC	https://www.inaturalist.org/observations/175955941		Texas, US	32.2317	-95.1906	Dielis tejensis	1475187
Brendan O'Loughlin	research	CC-BY	https://www.inaturalist.org/observations/177050336		Attwater Prairie Chicken National Wildlife Refuge	29.6692	-96.2674	Dielis tejensis	1475187
Linda Jo Conn	research	CC-BY	https://www.inaturalist.org/observations/180983457	Drove down the county road to deliver a written request regarding a King's Highway Marker on Hwy 21 to the Lee Co. TXDoT office at Lincoln. On way back home, I made a few stops to observe. Hot and unbelievably dry, but a slight north breeze helped my comfort somewhat for short forays out of the AC of my truck.	CR 326, Lee County, TX, USA	30.2996	-97.0066	Dielis tejensis	1475187
Meri K-S	research	CC-BY-NC	https://www.inaturalist.org/observations/182068294		Montecito Rd, Denton, TX, US	33.1745	-97.1257	Dielis tejensis	1475187
Peter Joseph	research	CC-BY-NC	https://www.inaturalist.org/observations/182529502		Texas, US	29.3614	-98.2015	Dielis tejensis	1475187
Ben Horstmann	research	CC-BY-NC	https://www.inaturalist.org/observations/186475294		Aransas County, TX, USA	28.1367	-96.9841	Dielis tejensis	1475187
Ben Horstmann	research	CC-BY-NC	https://www.inaturalist.org/observations/191144515		Fulton, TX, USA	28.0739	-97.0417	Dielis tejensis	1475187
dantheman135	research	CC-BY-NC	https://www.inaturalist.org/observations/191544845		Caublestone Hill Dr, Argyle, TX, US	33.0915	-97.1842	Dielis tejensis	1475187
Denise Williams	research	CC-BY-NC	https://www.inaturalist.org/observations/194625809		Fulton, TX, USA	28.0739	-97.0415	Dielis tejensis	1475187
iheartmollusks	research	CC-BY-NC	https://www.inaturalist.org/observations/201736052		Pedernales Falls State Park, Round Mountain, TX, US	30.3101	-98.2448	Dielis tejensis	1475187
rollingplainst	research	CC-BY-NC	https://www.inaturalist.org/observations/211887048	This observation is for the Dielis (tejensis?).	Texas, US	32.6525	-99.6364	Dielis tejensis	1475187
Kari Steph	research	CC-BY-NC	https://www.inaturalist.org/observations/233374237		Texas, US	32.2005	-95.1999	Dielis tejensis	1475187
Michael A. Puttonen	research	CC-BY-NC	https://www.inaturalist.org/observations/241013342		Wheatley Place, Dallas, TX 75215, USA	32.7633	-96.7556	Dielis tejensis	1475187
Ben Horstmann	research	CC-BY-NC	https://www.inaturalist.org/observations/246853914		Rockport, TX 78382, USA	28.0101	-97.0594	Dielis tejensis	1475187
Michelle W. ï¼ˆé¾å‰ç‘‹ï¼‰	research	CC-BY	https://www.inaturalist.org/observations/247835750	This observation is for the wasp	Bastrop County, TX, USA	30.2954	-97.2595	Dielis tejensis	1475187
Riki Miller	research	CC-BY-NC	https://www.inaturalist.org/observations/248267518	Probably a dozen or so buzzing around at ground level, as well as feeding off of some of the flowering plants in the garden	FM-2979, Hempstead, TX, US	30.2106	-96.0063	Dielis tejensis	1475187
Michael A. Puttonen	research	CC-BY-NC	https://www.inaturalist.org/observations/250611615		Wheatley Place, Dallas, TX 75215, USA	32.7633	-96.7556	Dielis tejensis	1475187
Marcia Braun	research	CC-BY-NC	https://www.inaturalist.org/observations/251581686		Carmine, TX 78932, USA	30.214	-96.6748	Dielis tejensis	1475187
Rick Travis	research	CC-BY-NC	https://www.inaturalist.org/observations/256461531		Fort Boggy State Park, Leona, TX, US	31.1771	-95.9881	Dielis tejensis	1475187
Peter Joseph	research	CC-BY-NC	https://www.inaturalist.org/observations/260543248		Texas, US	29.2634	-98.3942	Dielis tejensis	1475187
clarabeth	research	CC-BY-NC	https://www.inaturalist.org/observations/264401977		Texas, US	30.3595	-96.4495	Dielis tejensis	1475187
Noreen Baker	research	CC-BY-NC	https://www.inaturalist.org/observations/269738655		Anderson County, TX, USA	31.8509	-95.981	Dielis tejensis	1475187
gward	research	CC-BY-NC	https://www.inaturalist.org/observations/270785396		Gary Halter Nature Center, College Station, TX, US	30.5622	-96.2096	Dielis tejensis	1475187
birdladymilam	research	CC-BY-NC	https://www.inaturalist.org/observations/270907412		Milano, TX, US	30.6581	-96.8173	Dielis tejensis	1475187
Caleb Helsel	research	CC-BY-NC	https://www.inaturalist.org/observations/270947806		Barton Creek Greenbelt Trail, Austin, TX, US	30.2707	-97.831	Dielis tejensis	1475187
mbintexas	research	CC-BY-NC	https://www.inaturalist.org/observations/278236169		David Fort Rd, Argyle, TX, US	33.1364	-97.1522	Dielis tejensis	1475187
mbintexas	research	CC-BY-NC	https://www.inaturalist.org/observations/279089263		David Fort Rd, Argyle, TX, US	33.1363	-97.1523	Dielis tejensis	1475187
mbintexas	research	CC-BY-NC	https://www.inaturalist.org/observations/279832014		David Fort Rd, Argyle, TX, US	33.1363	-97.1523	Dielis tejensis	1475187
Vince Hale	research	CC0	https://www.inaturalist.org/observations/282493370		Garland, TX, USA	32.9716	-96.6613	Dielis tejensis	1475187
Amanda Gabehart	research	CC-BY-NC	https://www.inaturalist.org/observations/285834902		Padre Island National Seashore, TX, US	27.4458	-97.2969	Dielis tejensis	1475187
Michael A. Puttonen	research	CC-BY-NC	https://www.inaturalist.org/observations/295859955		S Malcolm X Blvd, Dallas, TX, US	32.7632	-96.7555	Dielis tejensis	1475187
Matt	research	CC-BY-NC	https://www.inaturalist.org/observations/300288783	5 abdominal stripes	Montgomery, Texas, United States	30.2193	-95.4522	Dielis tejensis	1475187
chenderson	research	CC0	https://www.inaturalist.org/observations/301616892		Cameron, TX 76520, USA	30.8654	-96.967	Dielis tejensis	1475187
Robert Creech	research	CC0	https://www.inaturalist.org/observations/305904728		1467 County Rd 401, Floresville, TX 78114, USA	29.1625	-98.1262	Dielis tejensis	1475187
Saunders Drukker	research	CC-BY-NC	https://www.inaturalist.org/observations/306316193		Texas, US	30.321	-97.3313	Dielis tejensis	1475187
Sean Verkamp	research	CC-BY-NC	https://www.inaturalist.org/observations/307838096		College Station, TX, US	30.5492	-96.3927	Dielis tejensis	1475187
Dustin Wayne Durrett	research	CC-BY-NC	https://www.inaturalist.org/observations/309074721		Wheatley Place, Dallas, TX 75215, USA	32.7631	-96.7554	Dielis tejensis	1475187
P.Erickson	research	CC-BY-NC	https://www.inaturalist.org/observations/309089237		S Malcolm X Blvd, Dallas, TX, US	32.7635	-96.7553	Dielis tejensis	1475187
Jack Cochran	research	CC-BY-NC	https://www.inaturalist.org/observations/310916102		Gonzales County, TX, USA	29.5588	-97.6809	Dielis tejensis	1475187
P.Erickson	research	CC-BY-NC	https://www.inaturalist.org/observations/318729280		S Malcolm X Blvd, Dallas, TX, US	32.7632	-96.7555	Dielis tejensis	1475187
Ben Horstmann	research	CC-BY-NC	https://www.inaturalist.org/observations/318762403		Aransas County, TX, USA	28.0244	-97.0947	Dielis tejensis	1475187

## Sheet: D. p. fossulana
user_name or login	time_observed_at	quality_grade	license	url	place_guess	latitude	longitude	species_guess	taxon_id
Donna Kaluzniak		research	CC-BY-NC	http://www.inaturalist.org/observations/1553850	Duval County, US-FL, US	30.3322	-81.6556	Dielis plumipes fossulana	1063323
Chia aka Cory Chiappone		research	CC-BY-NC	http://www.inaturalist.org/observations/2445371	Bonnie's Jacksonville, Florida	30.4079	-81.8121	Dielis plumipes fossulana	1063323
Tom Palmer		research	CC-BY-NC	https://www.inaturalist.org/observations/13470514	Lake Marion Creek WMA	28.1439	-81.531	Dielis plumipes fossulana	1063323
Katrina Biancardi	2018-07-31 21:31:05 UTC	research	CC-BY-NC	https://www.inaturalist.org/observations/14999800	1021 Pagan Rd, Raleigh, NC 27603, USA	35.6148	-78.6385	Dielis plumipes fossulana	1063323
Tom Palmer		research	CC-BY-NC	https://www.inaturalist.org/observations/17727822	Hilochee WMA Osprey Unit	28.2079	-81.6641	Dielis plumipes fossulana	1063323
craigdux	2019-02-23 00:39:31 UTC	research	CC-BY-NC	https://www.inaturalist.org/observations/20754108	1131 Stationside Dr, Oakland, FL, US	28.555	-81.6433	Dielis plumipes fossulana	1063323
Sharleen	2019-08-18 18:29:00 UTC	research	CC-BY-NC	https://www.inaturalist.org/observations/31321319	James Island, South Carolina 29412, USA	32.726	-79.9584	Feather-legged Scoliid Wasp	1063323
soflo	2019-09-20 16:38:38 UTC	research	CC-BY-NC	https://www.inaturalist.org/observations/33095032	Florida, US	28.9751	-82.5211	Dielis plumipes fossulana	1063323
Lyn Roueche	2019-09-19 07:28:57 UTC	research	CC0	https://www.inaturalist.org/observations/33170557	Yukon, Jacksonville, FL 32244, USA	30.2395	-81.7017	Dielis plumipes fossulana	1063323
sarahm51	2019-09-30 17:06:31 UTC	research	CC-BY-NC	https://www.inaturalist.org/observations/33656355	Spyglen Ln, Cypress, TX, US	29.9804	-95.6396	Dielis plumipes fossulana	1063323
Patrick J Bohlen	2019-10-06 17:51:20 UTC	research	CC-BY-NC	https://www.inaturalist.org/observations/34129594	Physical Sciences Building, Orlando, FL 32816, USA	28.5997	-81.1975	Dielis plumipes fossulana	1063323
Patrick J Bohlen	2020-03-22 18:36:24 UTC	research	CC-BY-NC	https://www.inaturalist.org/observations/40581011	Oviedo, FL 32765, USA	28.6174	-81.1693	Dielis plumipes fossulana	1063323
Ryan Cooke	2020-04-11 16:16:06 UTC	research	CC-BY-NC	https://www.inaturalist.org/observations/41944230	Newberry, FL, US	29.5791	-82.611	Dielis plumipes fossulana	1063323
Kai Squires	2020-04-27 19:11:00 UTC	research	CC-BY	https://www.inaturalist.org/observations/44054229	Greater Pinellas Point, St. Petersburg, FL, USA	27.7017	-82.6595	Dielis plumipes fossulana	1063323
Kai Squires	2020-04-27 19:14:00 UTC	research	CC-BY	https://www.inaturalist.org/observations/44055894	St. Petersburg, FL, USA	27.7015	-82.6597	Dielis plumipes fossulana	1063323
Robert Epstein		research	CC-BY-NC	https://www.inaturalist.org/observations/44059255	Manatee County, US-FL, US	27.5875	-82.4251	Dielis plumipes fossulana	1063323
Alice Herden	2020-04-29 13:55:00 UTC	research	CC-BY-NC	https://www.inaturalist.org/observations/44348998	Sumter County, FL, USA	28.5023	-82.048	Dielis plumipes fossulana	1063323
swamphiker	2020-05-02 00:20:00 UTC	research	CC-BY-NC	https://www.inaturalist.org/observations/44504048	Alachua County, FL, USA	29.6347	-82.2855	Dielis plumipes fossulana	1063323
rc6750	2019-02-10 16:17:03 UTC	research	CC-BY-NC	https://www.inaturalist.org/observations/44872217	Loyce E. Harpe Park, Mulberry, FL, US	27.9231	-81.9662	Dielis plumipes fossulana	1063323
Noah Frade	2020-05-22 15:45:57 UTC	research	CC-BY	https://www.inaturalist.org/observations/46859069	NW 37th Terr, Gainesville, FL, US	29.6935	-82.3793	Dielis plumipes fossulana	1063323
Claire Herzog	2020-06-07 17:10:00 UTC	research	CC-BY	https://www.inaturalist.org/observations/48840563	Laurel, FL, USA	27.1724	-82.4633	Dielis plumipes fossulana	1063323
Geoffrey Parks	2020-06-16 17:01:50 UTC	research	CC-BY-NC	https://www.inaturalist.org/observations/49856796	Alachua County, US-FL, US	29.6247	-82.3498	Dielis plumipes fossulana	1063323
Tom Palmer	2020-06-28 13:04:00 UTC	research	CC-BY-NC	https://www.inaturalist.org/observations/51361025	14440 Rockridge Rd, Polk City, FL 33868, USA	28.2592	-81.9585	Dielis plumipes fossulana	1063323
ldemetrop	2020-09-23 19:04:47 UTC	research	CC-BY-NC	https://www.inaturalist.org/observations/60539778	NW Fifth Ave, Gainesville, FL, US	29.6566	-82.3709	Dielis plumipes fossulana	1063323
Brice C.	2021-03-07 15:51:00 UTC	research	CC-BY-NC	https://www.inaturalist.org/observations/70759886	Sarasota, Florida, United States	27.369	-82.6261	Dielis plumipes fossulana	1063323
Aaron A. Edmonds	2020-03-19 20:30:00 UTC	research	CC-BY-NC	https://www.inaturalist.org/observations/72945480	North Carolina, US	35.2574	-78.881	Dielis plumipes fossulana	1063323
nancyk	2020-06-26 13:41:00 UTC	research	CC-BY-NC	https://www.inaturalist.org/observations/83289404	Rocky Point, NC	34.4257	-77.9738	Dielis plumipes fossulana	1063323
Scott Bolick	2021-07-04 05:31:14 UTC	research	CC-BY-NC	https://www.inaturalist.org/observations/85806874	Burgaw, NC 28425, USA	34.6124	-77.803	Dielis plumipes fossulana	1063323
smbirdsnstuff	2021-07-17 23:20:20 UTC	research	CC-BY-NC	https://www.inaturalist.org/observations/87475771	Hampstead, NC, USA	34.3649	-77.7142	Dielis plumipes fossulana	1063323
Joseph M. McGee	2021-07-19 20:18:00 UTC	research	CC-BY-NC	https://www.inaturalist.org/observations/87855543	Newton County, MS, USA	32.2908	-88.954	Dielis plumipes fossulana	1063323
Louise Woodrich	2021-07-10 14:18:00 UTC	research	CC-BY	https://www.inaturalist.org/observations/88492190	Hanover County, VA, USA	37.7328	-77.6369	Dielis plumipes fossulana	1063323
Steven Joyner	2021-07-26 00:43:42 UTC	research	CC-BY	https://www.inaturalist.org/observations/88631220	South View, Hope Mills, NC, USA	34.9594	-78.9463	Dielis plumipes fossulana	1063323
Steven Joyner	2021-07-26 00:50:42 UTC	research	CC-BY	https://www.inaturalist.org/observations/88633349	South View, Hope Mills, NC, USA	34.9594	-78.9463	Dielis plumipes fossulana	1063323
John A. Gerwin	2021-07-15 21:39:00 UTC	research	CC-BY	https://www.inaturalist.org/observations/88761468	Cardinal Hills, Raleigh, NC 27606, USA	35.7778	-78.7167	Dielis plumipes fossulana	1063323
David	2021-07-24 14:58:00 UTC	research	CC-BY-NC	https://www.inaturalist.org/observations/88899970	Saraland, AL, USA	30.8252	-88.0703	Dielis plumipes fossulana	1063323
ameisse	2021-08-05 16:31:49 UTC	research	CC-BY-NC	https://www.inaturalist.org/observations/90052450	Rocky Point, NC, US	34.42	-77.8422	Dielis plumipes fossulana	1063323
kimponz	2021-08-05 14:49:23 UTC	research	CC-BY-NC	https://www.inaturalist.org/observations/90105620	Swansboro, NC 28584, USA	34.6923	-77.0866	Dielis plumipes fossulana	1063323
ameisse	2021-08-05 16:31:46 UTC	research	CC-BY-NC	https://www.inaturalist.org/observations/90112669	Rocky Point, NC, US	34.42	-77.8422	Dielis plumipes fossulana	1063323
Jessica M Stitt	2021-08-25 18:09:51 UTC	research	CC-BY-NC	https://www.inaturalist.org/observations/92490699	Halyburton Park, Wilmington, NC, US	34.1765	-77.9056	Dielis plumipes fossulana	1063323
zodak	2021-09-11 15:32:44 UTC	research	CC-BY-NC	https://www.inaturalist.org/observations/94447489	Old Corral Ave, Sanford, NC, US	35.3426	-79.0733	Dielis plumipes fossulana	1063323
Efram Goldberg	2021-09-22 00:34:00 UTC	research	CC-BY-NC	https://www.inaturalist.org/observations/96165846	Levy County, FL, USA	29.5605	-82.9245	Dielis plumipes fossulana	1063323
Arthur Windsor	2021-02-27 19:57:52 UTC	research	CC-BY	https://www.inaturalist.org/observations/101522295	Yamato Scrub, FL, USA	26.4123	-80.0965	Dielis plumipes fossulana	1063323
Phillip Harpootlian	2022-02-12 16:46:00 UTC	research	CC-BY-NC	https://www.inaturalist.org/observations/106651073	Charles Towne Landing State Historic Site, SC, USA	32.8039	-79.984	Dielis plumipes fossulana	1063323
Jack Cochran	2022-07-28 23:08:00 UTC	research	CC-BY-NC	https://www.inaturalist.org/observations/129853530	Tyler, Texas, United States	30.5808	-94.3788	Dielis plumipes fossulana	1063323
Alan Harvey	2022-09-12 18:55:00 UTC	research	CC-BY-NC	https://www.inaturalist.org/observations/135650389	Georgia Southern Botanic Garden, Statesboro, GA	32.4205	-81.7738	Dielis plumipes fossulana	1063323
Phillip Harpootlian	2023-03-07 18:24:00 UTC	research	CC-BY-NC	https://www.inaturalist.org/observations/150548853	Aiken State Park, SC, USA	33.5501	-81.4967	Dielis plumipes fossulana	1063323
brantleesr	2023-08-18 19:46:00 UTC	research	CC-BY-NC	https://www.inaturalist.org/observations/179041545	Sugarfoot, Gainesville, FL 32607, USA	29.6468	-82.3799	Dielis plumipes fossulana	1063323
AmyEmilia	2023-09-17 17:21:19 UTC	research	CC-BY-NC	https://www.inaturalist.org/observations/183734451	Nokota Dr, Spring, TX, US	30.2172	-95.539	Dielis plumipes fossulana	1063323
sarahm51	2023-10-06 18:37:00 UTC	research	CC-BY-NC	https://www.inaturalist.org/observations/186601383	14222 Spyglen Ln, Cypress, TX 77429, USA	29.9804	-95.6398	Dielis plumipes fossulana	1063323
Patrick J Bohlen	2023-09-26 16:12:14 UTC	research	CC-BY-NC	https://www.inaturalist.org/observations/189810325	Osceola County, US-FL, US	28.3341	-81.1896	Dielis plumipes fossulana	1063323
shionnewsom	2023-10-20 15:45:00 UTC	research	CC-BY-NC	https://www.inaturalist.org/observations/189857257	NW Tenth Ave, Gainesville, FL, US	29.6607	-82.3628	Dielis plumipes fossulana	1063323
rexia	2023-10-10 13:50:00 UTC	research	CC-BY-NC	https://www.inaturalist.org/observations/189998947	33104 NW 192nd Ave, Okeechobee, FL 34972	27.5698	-81.0857	Dielis plumipes fossulana	1063323
Kolin Campbell	2023-11-04 20:06:00 UTC	research	CC-BY-NC	https://www.inaturalist.org/observations/190032392	Walton County, FL, USA	30.3596	-86.2831	Dielis plumipes fossulana	1063323
friendlynativegardens_htx	2023-11-06 18:42:13 UTC	research	CC-BY-NC	https://www.inaturalist.org/observations/190363672	Kings Lodge Dr, Houston, TX, US	30.0566	-95.1571	Dielis plumipes fossulana	1063323
Vanessa A Roberts	2023-11-08 17:15:39 UTC	research	CC-BY-NC	https://www.inaturalist.org/observations/190464478	New Britton Hwy E, Whiteville, NC, US	34.2485	-78.6813	Dielis plumipes fossulana	1063323
Liz Childress	2023-11-19 18:07:00 UTC	research	CC-BY-NC	https://www.inaturalist.org/observations/191536377	Pinewood TWP	27.9472	-82.7672	Dielis plumipes fossulana	1063323
chaseyb	2023-12-01 19:32:00 UTC	research	CC-BY-NC	https://www.inaturalist.org/observations/192837452	Myakka City, FL 34251, USA	27.4566	-82.1381	Dielis plumipes fossulana	1063323
GhostShark	2023-08-26 22:30:00 UTC	research	CC-BY-NC	https://www.inaturalist.org/observations/192870416	12th Ave W, Bradenton, FL, US	27.489	-82.585	Dielis plumipes fossulana	1063323
nikico	2023-11-18 16:00:00 UTC	research	CC-BY-NC	https://www.inaturalist.org/observations/193119550	Troy, AL, USA	31.7961	-85.9627	Dielis plumipes fossulana	1063323
Max Ramey	2023-12-17 19:36:00 UTC	research	CC-BY-NC	https://www.inaturalist.org/observations/194761209	Osprey, FL, USA	27.1806	-82.4611	Dielis plumipes fossulana	1063323
Max Ramey	2023-12-17 19:37:00 UTC	research	CC-BY-NC	https://www.inaturalist.org/observations/194761220	Osprey, FL, USA	27.1807	-82.4612	Dielis plumipes fossulana	1063323
Michael W Belitz	2022-09-04 19:36:00 UTC	research	CC0	https://www.inaturalist.org/observations/195335460	Levy County, FL, USA	29.2069	-83.0633	Dielis plumipes fossulana	1063323
Michael W Belitz	2022-09-04 19:53:00 UTC	research	CC0	https://www.inaturalist.org/observations/195335475	Levy County, FL, USA	29.2067	-83.0667	Dielis plumipes fossulana	1063323
Holly Greening	2022-02-18 16:46:00 UTC	research	CC-BY-NC	https://www.inaturalist.org/observations/195362116	Lake Manatee State Park Manatee County, FL, USA	27.4784	-82.3456	Dielis plumipes fossulana	1063323
Athena Philips	2024-01-01 17:37:02 UTC	research	CC-BY	https://www.inaturalist.org/observations/195585113	Brooksville, FL 34601, USA	28.6015	-82.3743	Dielis plumipes fossulana	1063323
chaseyb	2024-01-05 20:40:00 UTC	research	CC-BY-NC	https://www.inaturalist.org/observations/195980906	Manatee County, FL, USA	27.4825	-82.3431	Dielis plumipes fossulana	1063323
Elizabeth Cash	2024-01-19 23:12:45 UTC	research	CC-BY-NC	https://www.inaturalist.org/observations/197096548	NW 31st Terr, Gainesville, FL, US	29.6752	-82.3682	Dielis plumipes fossulana	1063323
davissuea1	2024-01-23 22:58:10 UTC	research	CC-BY-NC	https://www.inaturalist.org/observations/197418661	Rogers Pl, Wesley Chapel, FL, US	28.2756	-82.3903	Dielis plumipes fossulana	1063323
Marion Andrews	2022-08-15 16:06:57 UTC	research	CC-BY-NC	https://www.inaturalist.org/observations/198627265	Gautier Vancleave Rd, Vancleave, MS, US	30.4497	-88.6674	Dielis plumipes fossulana	1063323
sueonc	2024-02-10 17:31:44 UTC	research	CC-BY-NC	https://www.inaturalist.org/observations/198911244	Sam Houston National Forest, Cleveland, TX, US	30.5409	-95.2302	Dielis plumipes fossulana	1063323
Bill stitt	2024-02-15 05:27:00 UTC	research	CC-BY-NC	https://www.inaturalist.org/observations/199414106	Okefenokee Swamp Park, 5700 Okefenokee Swamp Park Rd, Waycross, GA 31503, USA	31.0568	-82.2723	Dielis plumipes fossulana	1063323
Bill stitt	2024-02-20 17:04:00 UTC	research	CC-BY-NC	https://www.inaturalist.org/observations/199936500	Wormsloe State Historic Site, 7601 Skidaway Rd, Savannah, GA 31406, USA	31.9802	-81.0692	Feather-legged Scoliid Wasp	1063323
Shelley Tender	2024-02-20 16:43:21 UTC	research	CC-BY-NC	https://www.inaturalist.org/observations/199937549	Wormsloe State Historic Site, Savannah, GA, US	31.9628	-81.0715	Feather-legged Scoliid Wasp	1063323
thompson_z_003	2025-05-13 19:35:07 UTC	research	CC-BY-NC	https://www.inaturalist.org/observations/280851291	Palma Ceia West, Tampa, FL 33629, USA	27.9281	-82.5131	Dielis plumipes fossulana	1063323
Alvin Diamond	2025-09-02 17:50:00 UTC	research	CC-BY-NC	https://www.inaturalist.org/observations/311154774	Pike County, AL, USA	31.7892	-85.8891	Dielis plumipes fossulana	1063323
Alvin Diamond	2025-09-02 18:43:00 UTC	research	CC-BY-NC	https://www.inaturalist.org/observations/311157112	Pike County, AL, USA	31.7895	-85.8843	Dielis plumipes fossulana	1063323
Rosie Murray	2025-09-02 14:45:58 UTC	research	CC-BY-NC	https://www.inaturalist.org/observations/311175057	Florahome, FL 32140, USA	29.753	-81.8342	Dielis plumipes fossulana	1063323
embrenhar	2025-09-02 18:22:20 UTC	research	CC-BY-NC	https://www.inaturalist.org/observations/311235310	Stoltje Dr, Conroe, TX, US	30.2919	-95.3202	Dielis plumipes fossulana	1063323
meettalati31	2025-09-02 15:23:33 UTC	research	CC-BY-NC	https://www.inaturalist.org/observations/311253298	Jekyll Island, GA, US	31.1151	-81.4073	Dielis plumipes fossulana	1063323
grits75	2025-08-28 16:23:38 UTC	research	CC-BY-NC	https://www.inaturalist.org/observations/311596103	Kirby Smith Dr, Wilmington, NC, US	34.1851	-77.8847	Dielis plumipes fossulana	1063323
